# Supplementary material for: Transverse Sinus Stenting Reverses Medically Refractory Idiopathic Intracranial Hypertension
Source: Front Ophthalmol (Lausanne). 2022 Jun 21;2:885583. doi: 10.3389/fopht.2022.885583 (PMC11182310; doi:10.3389/fopht.2022.885583)
Supplement: Supplementary file 1 [file Table_1.xlsx]

## Sheet: Table 1
	Reid K, Winters HS, Ang T, Parker GD, Halmagyi GM. Transverse Sinus Stenting Reverses Medically Refractory Idiopathic Intracranial Hypertension
	Frontiers in Ophthalmology (2022) 2:885583. doi: 10.3389/fopht.2022.885583
	Supplementary Table 1: Primary data - in order of transverse sinus stenosis gradient prior to stenting
	Date	Sex	Age	Wt loss	LP	Venous pressure		RNFL				BCVA				HFA visual field				Medical	Medication				Length	Complications
	of stent		at stent	pre-stent	worst	Sup. sag.	Stenosis	Worst before		Last F/U		Worst before		Last F/U		Worst before		Last F/U		Rx prior	Acetazolamide		Topiramate		follow-up
					pre-stent	sinus	gradient	R	L	R	L	R	L	R	L	R	L	R	L	stent	Max	After	Max	After
						pre-stent	pre-stent
		(M/F)	(Yrs)	(kg)	(cm H2O)	(mm Hg)		(µ)		(µ)		(6/x M)		(6/x M)		(MD -Db)		(MD -dB)		(Mths)	(mg)		(mg)		(Mths)
	2012-21	27 F, 5 M	31.2	10.5	37.1	33.5	17.2	248		101		6/6		6/6		4.43		1.45		24	1,176	48	69	10	19	9 - See footnotes
	20.07.16	F	44	N/A	34	21	8	88	87	87	88	7.5	6	6	6	2.71	3.26	1.23	1.84	24	1000	500	200	200	38	Vasovagal (1)
	23.04.21	F	34	13	36	22	9	110	109	95	82	6	6	6	6	1.83	2.57	0.31	0	3	1000	0	50	0	1	Headaches
	15.07.16	F	24	N/A	28	24	10	129	198	93	96	4	9	4	4	1.32	15.2	1.61	2.11	1	Intol	Intol	25	0	29	No
	10.01.14	F	31	N/A	35	31	10	325	450	93	95	4	4	4	4	2.71	7.18	Unavailable		43	1000	0	50	0	5	Restenosis (2)
	17.11.20	M	42	N/A	Unavailable	25	10	220	185	92	115	5	6	5	5	3.73	3.17	Not 30-2		13	1500	0	0	0	3	No
	06.11.18	M	18	N/A	Unreliable	30	10	450	450	95	94	5	5	5	5	5.16	4.3	1.15	1.65	28	1500	0	Intol	Intol	9	Vasovagal (1)
	28.08.20	F	27	N/A	33	21	11	130	101	96	100	6	7.5	6	6	3.82	3.28	Unavailable		3	1000	0	0	0	2	No
	02.06.20	F	23	10	35	30	11	113	114	110	111	5	5	5	5	1.85	3.37	0.36	0.97	58	1000	0	Intol	Intol	11	No
	28.02.17	F	31	11	34	27	12	195	199	117	117	4	4	4	4	2.06	1.66	0.5	0.65	15	1500	250	100	0	26	No
	17.04.18	F	30	N/A	28	33	13	238	193	80	93	4	4	6	5	2.9	2.4	1.29	0.98	40	Intol	Intol	Intol	Intol	31	Mural change (3)
	20.09.16	F	24	25	33	26	13	208	127	109	99	12	12	6	6	Unreliable		1.35	1.97	21	1500	0	100	50	29	No
	09.04.20	F	34	N/A	24	39	13	260	200	106	106	5	4	5	4	11.53	9.81	1.61	3.23	11	500	0	0	0	5	Prasugrel
	12.05.17	F	42	3	27.5	36	13	104	115	101	95	6	6	6	6	5.55	7.54	1.24	4.77	18	1000	0	50	0	17	No
	31.05.16	F	42	7	36	30	14	120	209	106	87	5	6	6	7.5	1.58	10.75	0.26	3.3	23	1500	0	150	0	56	Mural change (3)
	13.08.19	M	26	13	34	22	14	95	150	98	86	6	6	6	6	2.19	5.19	0.23	3.32	34	1000	0	25	0	21	Bruising on DAP (4)
	16.08.16	F	41	27	40	23	15	450	450	98	112	7.5	6	6	6	1.87	2.63	0.08	1.52	48	1250	250	0	0	28	No
	24.06.14	F	31	N/A	29	33	16	113	132	104	119	9.5	9.5	15	12	7.38	8.8	2.49	2.42	34	Intol	Intol	0	0	43	Restenosis (2)
	10.01.20	F	29	N/A	44	42	16	450	450	112	115	6	6	4	4	3.75	4.74	0.75	2.07	2	1500	0	50	0	15	No
	08.05.18	F	25	N/A	34	24	17	140	450	100	164	6	6	6	6	Unreliable		Unreliable		4	Intol	Intol	200	Unav	1	No, inc 2 pregnancies
	24.03.20	F	34	1	41	33	19	275	242	117	98	6	6	5	6	1.18	1.44	Unavailable		60	1000	0	0	0	11	No
	21.04.20	F	18	5	35	36	20	128	136	77	79	5	6	6	6	4.05	4.96	3.96	3.5	18	1000	0	200	0	12	No
	18.03.16	F	45	6	56	36	20	262	205	98	100	7.5	7.5	7.5	6	3.19	6.7	0.03	0	1	1750	0	100	0	39	Subsequent shunt (5)
	15.01.13	M	30	N/A	38	"WNL"	21	450	450	96	98	4	4	5	6	3.1	4.07	1.03	1.53	4	1500	0	0	0	41	No
	22.12.15	F	17	5	84	37	22	110	125	83	90	6	5	6	5	1.8	3.94	1.06	2.28	4	750	250	0	0	20	No
	07.07.20	F	24	N/A	44	35	22	450	450	91	92	7.5	6	5	5	4.36	2.84	1.36+	0.09+	25	1500	0	0	0	10	No
	30.07.21	F	46	N/A	32	50	22	295	252	118	116	6	6	6	6	1.91	2.14	0.17	0.5	4	Intol	Intol	Intol	Intol	1	Nose bleed on DAP (4)
	01.12.20	F	38	N/A	35	35	24	97	97	Unavailable		7.5	6	Unavailable		1.69	0.34	Unavailable		30	1500	Unav.	200	Unav	DNA	No
	02.06.20	F	30	N/A	26	45	25	450	450	126	121	5	6	5	6	3.24	4.66	Unavailable		10	1000	0	Intol	Intol	1	No
	20.04.21	M	32	7	40	41	26	450	450	103	97	6	6	5	5	0.27	1.23	0.2	0.22	45	1000	0	100	0	1	No
	13.07.21	F	31	N/A	48	41	27	450	450	119	123	7.5	9.5	6	7.5	7.37	8.39	3.88	3.85	84	1000	0	200	0	2	No
	25.02.20	F	34	14	32	45	28	250	230	100	111	6	6	6	5	3.27	3.44	1.62	1.79	36	1000	0	Intol	Intol	16	No
	19.10.12	F	22	N/A	37	65	40	194	185	78	71	5	5	4	5	13.7	14.5	1.01	2.32	27	1000	0	0	0	44	No
	2012-21	27 F, 5 M	31.2	10.5	37.1	33.5	17.2	248		101		6/6		6/6		4.43		1.45		24	1,176	48	69	10	19	9 - See footnotes
					No weight loss pre-stent:					No papilledema						Mean value					Intol	Intol	Unable to take medication due to side effects
						Normal weight
						No weight lost				Gross papilledema,			Footnotes re complications
						Weight lost after stent				nominated RNFL value				(1) Two pts vasovagal - one catheter venography, one stent placement.
						Weight gained				of 450 µ				(2) Two pts restenosis - one no Rx, other restented at 14 months.
						Incomplete records								(3) Two pts mural change in stent - diagnosis arachnoid granulation ingress. Anticoagulants ceased as stable on imaging.
														(4) Two pts minor bleeding from dual antiplatelets - one nose bleed, one increase in bruising.
														(5) One pt 3 yrs post-stent developed generalised venous hypertension with no gradient or restenosis. VP shunt for intractable headache.
